# Supplementary material for: Phenotypic Characterization by Single-Cell Mass Cytometry of Human Intrahepatic and Peripheral NK Cells in Patients with Hepatocellular Carcinoma
Source: Cells. 2021 Jun 14;10(6):1495. doi: 10.3390/cells10061495 (PMC8231799; doi:10.3390/cells10061495)
Supplement: Supplementary file 1 [file cells-10-01495-s001.zip]

Archive with 1 entries (1 files):
- cells-1211382-supplementary.pdf
